# Supplementary material for: Efficacy of dietary vitamin D3 and 25(OH)D3 on reproductive capacities, growth performance, immunity and bone development in pigs
Source: Br J Nutr. 2023 Feb 27;130(8):1298–307. doi: 10.1017/S0007114523000442 (PMC10511684; doi:10.1017/S0007114523000442)
Supplement: Supplementary file 1 [file S0007114523000442sup.zip]

Archive with 2 entries (2 files):
- S0007114523000442sup001.docx
- S0007114523000442sup002.xlsx
