# Supplementary material for: Efficacy of dietary vitamin D3 and 25(OH)D3 on reproductive capacities, growth performance, immunity and bone development in pigs
Source: Br J Nutr. 2023 Feb 27;130(8):1298–307. doi: 10.1017/S0007114523000442 (PMC10511684; doi:10.1017/S0007114523000442)
Supplement: Supplementary file 1 [file S0007114523000442sup.zip › S0007114523000442sup002.xlsx]

## Sheet: VitaminD_Growth_Immunity_23-yea
		Web of Science
Article Title	Author	Publication Year	DOI
Dietary 25(OH)D-3 supplementation to gestating and lactating sows and their progeny affects growth performance, carcass characteristics, blood profiles and myogenic regulatory factor-related gene expression in wean-finish pigs	Upadhaya et al.	2021	https://doi.org/10.5713/ab.21.0304
Effects of 25-hydroxyvitamin D-3 on growth performance, serum parameters, fecal microbiota, and metabolites in weaned piglets fed diets with low calcium and phosphorus	Zhang et al.	2021	https://doi.org/10.1007/s00404-015-3625-1
Effects of phytase and 25-hydroxyvitamin D3 supplementation on growth performance and bone development in weaned piglets in Ca- and P-deficient dietary	Zhao et al.	2021	https://doi.org/10.1002/jsfa.11426
Effects of dietary supplementation with 25-OH-D3 during gestation and lactation on reproduction, sow characteristics and piglet performance to weaning 25-hydroxyvitamin D3 in sows	Upadhaya et al.	2020	https://doi.org/10.3382/ps.2012-02853
Free-range system and supplementation of 25-hydroxicholecalciferol increases the performance and serum vitamin levels in mixed-parity sows	Pannison et al.	2021	https://doi.org/10.5713/ajas.2000.1445
Dietary 25-hydroxycholecalciferol supplementation improves performance, immunity, antioxidant status, intestinal morphology, and bone quality in weaned piglets	Zhang et al.	2020	https://doi.org/10.1002/jsfa.10889
Impact of dietary vitamin ID, supplements in nursery diets on subsequent growth and bone responses of pigs during an immune challenge	McCue et al.	2019	https://doi.org/10.1093/jas/skz347
Effects of dietary 25-hydroxyvitamin D-3 supplementation on growth performance, immune function and antioxidative capacity in weaned piglets	Yang et al.	2019	https://doi.org/10.1073/pnas.1500909112
Dietary 25-Hydroxyvitamin D-3 Supplementation Alleviates Porcine Epidemic Diarrhea Virus Infection by Improving Intestinal Structure and Immune Response in Weaned Pigs	Yang et al.	2019	https://doi.org/10.2527/jas.2014-7371
Maternal Diets Deficient in Vitamin D Increase the Risk of Kyphosis in Offspring A Novel Kyphotic Porcine Model	Halanski et al.	2018	https://doi.org/10.1152/ajpgi.1998.275.2.G305
The effect of 25-hydroxyvitamin D-3 and phytase inclusion on pig performance, bone parameters and pork quality in finisher pigs	Duffy et al.	2018	https://doi.org/10.1111/jpn.12939
Evaluating the impact of maternal vitamin D supplementation on sow performance: II. Subsequent growth performance and carcass characteristics of growing pigs	Flohr et al.	2016	https://doi.org/10.2527/jas.2016-0410
Effect of dietary 25-hydroxycholecalciferol on performance of gestating and lactating sows and their litters	Meuter et al.	2016	NA
Tolerance evaluation of overdosed dietary levels of 25-hydroxyvitamin D-3 in growing piglets	Rosenberg et al.	2016	https://doi.org/10.1111/jpn.12355
Effects of supplemental vitamin D-3 on serum 25-hydroxycholecalciferol and growth of preweaning and nursery pigs	Flohr et al.	2014	https://doi.org/10.2527/jas.2013-6630
An evaluation of the effects of added vitamin D-3 in maternal diets on sow and pig performance	Flohr et al.	2014	https://doi.org/10.2527/jas.2013-6792
TRIENNIAL GROWTH SYMPOSIUM-Effects of dietary 25-hydroxycholecalciferol and cholecalciferol on blood vitamin D and mineral status, bone turnover, milk composition, and reproductive performance of sows	Weber et al.	2014	https://doi.org/10.1093/jn/127.8.1589S
Dietary vitamin D supplementation attenuates immune responses of pigs challenged with rotavirus potentially through the retinoic acid-inducible gene I signalling pathway	Zhao et al.	2014	https://doi.org/10.1017/S0007114518001605
Effect of oral vitamin D-3 supplementation on growth and serum 25-hydroxy vitamin D levels of pigs up to 7 weeks of age	Tousignant et al.	2013	NA
Modulation of weanling pig cellular immunity in response to diet supplemented with 25(OH)D3	Konowalchuk et al.	2012	https://doi.org/10.1016/j.vetimm.2013.06.002
Effect of source and quantity of dietary vitamin D in maternal and creep diets on bone metabolism and growth in piglets	Witschi et al.	2011	https://doi.org/10.2527/jas.2010-3787
Effects of phytase and 25-hydroxyvitamin D-3 inclusions on the performance, mineral balance and bone parameters of grower-finisher pigs fed low-phosphorus diets	Doherty et al.	2010	https://doi.org/10.1186/s40104-019-0406-x
Improving pork quality by feeding supranutritional concentrations of vitamin D-3	Wilborn et al.	2004	https://doi.org/10.2527/jas.2008-0919
Differences in metabolic parameters and gene expression related to osteochondrosis/osteoarthrosis in pigs fed 25-hydroxyvitamin D-3	Jefferries et al.	2002	https://doi.org/10.37496/rbz5020210098
In vivo bone metabolism and ex vivo bone marrow osteoprogenitors in vitamin D-deprived pigs	Denis et al.	2000	https://doi.org/10.1017/S1466252321000049
Effects of Vitamin D3 on Immunity and Performance of Weanling Pigs	Li et al.	2000	NA
		PubMed
Vitamin D and macrophage polarization in epicardial adipose tissue of atherosclerotic swine	Gunasekar et al.	2018	https://doi.org/10.1371/journal.pone.0199411
The effects of maternal dietary supplementation of cholecalciferol (vitamin D 3) and 25(OH)D 3 on sow and progeny performance	Thayer et al.	2019	https://doi.org/10.1093/tas/txz029
Maternal dietary vitamin D carry-over alters offspring growth, skeletal mineralisation and tissue mRNA expressions of genes related to vitamin D, calcium and phosphorus homoeostasis in swine	Amundson et al.	2016	https://doi.org/10.1017/S0007114516002658
Vitamin D metabolism in growing pigs: influence of UVB irradiation and dietary vitamin D supply on calcium homeostasis, its regulation and bone metabolism	Kolp et al.	2017	https://doi.org/10.1111/jpn.12707
Reproductive performance and bone status markers of gilts and lactating sows supplemented with two different forms of vitamin D	Lauridsen et al.	2010	https://doi.org/10.2527/jas.2009-1976
25-Hydroxyvitamin D3 affects vitamin D status similar to vitamin D3 in pigs – but the meat produced has a lower content of vitamin D	Jackobson et al.	2007	https://doi.org/10.1017/S0007114507756933
Improvement of maternal vitamin D status with 25-hydroxycholecalciferol positively impacts porcine fetal skeletal muscle development and myoblast activity	Hines et al.	2013	https://doi.org/10.2527/jas.2013-6565
Effects of 25-hydroxy-cholecalciferol on the development of osteochondrosis in swine	Sugiyama et al.	2012	https://doi.org/10.1111/asj.12000
1alpha,25-dihydroxyvitamin D3 increases IgA serum antibody responses and IgA antibody-secreting cell numbers in the Peyer's patches of pigs after intramuscular immunization	Stede et al.	2004	https://doi.org/10.1111/j.1365-2249.2003.02377.x
